# Supplementary material for: A Lamp2a-linked RNA secreted by ADSCs prevents ENO1–lactylation–glycolysis feedback and cell malignant behavior in triple-negative breast cancer
Source: Cell Death Dis. 2026 Mar 2;17(1):288. doi: 10.1038/s41419-026-08517-3 (PMC13031273; doi:10.1038/s41419-026-08517-3)
Supplement: Supplementary file 6 — Supplementary Table 5 [file 41419_2026_8517_MOESM6_ESM.xlsx]

## Sheet: Metabolite levels
	Supplementary Table 5. Metabolomic profiling of MDA-MB-231 cells following ENO1 knockdown
	Name	Full name	siNC-1	siNC-2	siNC-3	siENO1-1	siENO1-2	siENON1-3	p_value	mean_NC	mean_KD	log2FC	metabolite
1	D-Glucose	D-Glucose	0.923836	1.16898	0.907179	1.1055	1.0432	1.1335	0.3842	1	1.09407	0.129701	D-Glucose
2	G6P	Glucose 6-phosphate	0.895661	1.00962	1.09472	1.2775	1.3904	1.2516	0.0154	1	1.3065	0.385707	G6P
3	F6P	Fructose 6-phosphate	1.02171	1.09247	0.88582	1.5889	1.3064	1.3172	0.0279	1	1.40417	0.489714	F6P
4	FBP	Fructose 1,6-bisphosphate	0.956507	1.14564	0.897856	1.33242	1.31555	1.41268	0.0287	1	1.35355	0.436749	FBP
5	DHAP	Glycerone phosphate	1.09753	0.960765	0.941706	1.3575	1.231	1.2368	0.0136	1	1.2751	0.35061	DHAP
6	3-PG	3-Phospho-D-glycerate	1.01146	1.14625	0.84229	1.47046	1.40686	1.36496	0.0312	1	1.4141	0.499881	3-PG
7	2-PG	2-Phospho-D-glycerate	0.984065	1.10288	0.913052	1.2252	1.3064	1.141	0.0385	1	1.2242	0.291839	2-PG
8	PEP	Phosphoenolpyruvate	1.03732	0.98065	0.982034	0.6789	0.6945	0.6953	0.002	1	0.689567	-0.536238	PEP
9	PYR	Pyruvate	0.913673	1.11595	0.970374	0.5133	0.4884	0.5238	0.0127	1	0.5085	-0.97568	PYR
10	Lac	Lactate	1.09459	1.01202	0.893385	0.6866	0.6159	0.6173	0.0151	1	0.639933	-0.644006	Lac
11	6PG	6-Phosphogluconate	1.06445	1.00291	0.932646	0.7303	0.7097	0.6599	0.0056	1	0.699967	-0.514642	6PG
12	S7P	Sedoheptulose 7-phosphate	1.09526	1.04007	0.864674	0.9214	0.8084	0.9326	0.2496	1	0.887467	-0.172235	S7P
13	R5P	Ribose 5-phosphate	0.995021	1.14559	0.859386	0.513	0.6946	0.5628	0.0193	1	0.590133	-0.760887	R5P
14	X5P	Xylulose 5-phosphate	0.985346	1.05834	0.956318	0.6692	0.6474	0.6954	0.0029	1	0.670667	-0.576332	X5P
15	E4P	Erythrose 4-phosphate	0.974834	1.00652	1.01865	1.0076	1.1834	1.1229	0.1734	1	1.10463	0.143568	E4P
16	D5P	Ribose 5-phosphate	1.07296	1.0994	0.827643	1.0335	0.9884	1.0158	0.8985	1	1.01257	0.0180169	D5P
17	CIT	Citrate	0.921925	1.1868	0.891277	1.4811	1.4611	1.4635	0.0373	1	1.46857	0.554409	CIT
18	Isocitrate	Isocitrate	1.04934	0.942229	1.00843	1.1594	1.2646	1.2169	0.008	1	1.21363	0.279333	Isocitrate
19	Aconitate	Aconitate	0.994267	1.03755	0.968182	1.3065	1.2222	1.4457	0.0291	1	1.3248	0.405775	Aconitate
21	a-KG	2-Oxoglutarate	1.10954	1.0877	0.802761	1.3695	1.4601	1.3947	0.0456	1	1.4081	0.49375	a-KG
22	Succinate	Succinic acid	0.9466	1.04784	1.00556	1.4229	1.3298	1.4716	0.002	1	1.4081	0.49375	Succinate
23	Fumarate	Fumaric acid	1.1115	1.06708	0.821428	1.6841	1.4162	1.4179	0.0162	1	1.50607	0.590786	Fumarate
24	Malate	Malic acid	1.06326	0.951265	0.985474	1.1816	1.083	1.2837	0.0669	1	1.18277	0.242165	Malate
25	Oxaloacetate	Oxalacetic acid	1.0873	1.08653	0.826166	1.1552	1.1136	1.3282	0.1471	1	1.199	0.261832	Oxaloacetate
26	Succinyl-CoA	Succinyl-CoA	0.900541	1.0291	1.07036	1.2178	1.3219	1.3451	0.0119	1	1.29493	0.372878	Succinyl-CoA
27	Acetyl-CoA	Acetyl-CoA	0.900541	1.0291	1.07036	1.1934	1.211	1.4542	0.0554	1	1.2862	0.363115	Acetyl-CoA
28	NADPH	NADPH	1.11007	1.14036	0.749569	1.1379	0.9921	0.9757	0.8139	1	1.03523	0.049956	NADPH
29	NADP	NADP	1.07375	1.18124	0.74501	0.9802	0.949	0.9953	0.866	1	0.974833	-0.0367725	NADP
30	Thiourocanic acid	Thiourocanic acid	1.01902	0.927609	1.05337	0.9519	0.773	0.9471	0.2047	1	0.890667	-0.167042	Thiourocanic acid
31	Thymine	Thymine	0.997171	1.1682	0.834627	1.0496	1.0267	1.0447	0.7164	1	1.04033	0.0570459	Thymine
32	ATP	ATP	1.04886	0.947902	1.00324	1.0807	1.1193	0.8631	0.8231	1	1.02103	0.03003	ATP
33	ADP	ADP	1.05296	1.13858	0.808461	0.9935	0.7906	0.9139	0.4417	1	0.899333	-0.153072	ADP
34	GSH	Glutathione	0.900478	0.989571	1.10995	0.9807	0.9498	0.9871	0.6975	1	0.972533	-0.0401804	GSH
35	Spermine	Spermine	0.937502	1.18484	0.877657	0.9623	1.0121	1.0097	0.9605	1	0.9947	-0.00766662	Spermine
36	Adenine	Adenine	1.1115	1.06708	0.821428	0.7596	0.8328	0.7633	0.1324	1	0.785233	-0.348807	Adenine
37	Nicotinamide	Nicotinamide	0.925062	1.0517	1.02324	1.1625	1.2457	1.3558	0.0248	1	1.25467	0.327304	Nicotinamide
38	ASP	L-Aspartate	1.10631	1.02135	0.872341	0.7664	0.6827	0.6705	0.0344	1	0.706533	-0.50117	ASP
39	G3P	3-Phosphoglyceric acid	1.01514	0.939831	1.04503	0.9475	0.9371	1.0694	0.787	1	0.984667	-0.0222927	G3P
40	9-OxoODE	9-OxoODE	1.09696	0.910181	0.992859	1.2486	1.3565	1.3083	0.0141	1	1.30447	0.38346	9-OxoODE
41	GLN	L-Glutamine	0.918037	0.997356	1.08461	0.6789	0.7516	0.7616	0.0151	1	0.7307	-0.452649	GLN
43	CYS	L-Cysteine	1.09309	0.937504	0.969402	1.04	0.9871	0.9701	0.9869	1	0.999067	-0.00134714	CYS
44	GLY	Glycine	0.943274	0.937143	1.11958	1.6327	1.2892	1.5129	0.0226	1	1.47827	0.563907	GLY
45	hexitol	hexitol	1.04081	1.03112	0.92807	0.4562	0.4964	0.4875	0.0023	1	0.480033	-1.05879	hexitol
46	cystine	cystine	0.939774	0.96443	1.0958	0.9305	0.9447	0.9767	0.4176	1	0.950633	-0.0730391	cystine
47	benzoic acid	benzoic acid	1.04584	1.1288	0.825361	1.3692	1.449	1.2603	0.037	1	1.3595	0.443076	benzoic acid
48	linoleic acid	linoleic acid	0.991706	0.952657	1.05564	1.0738	1.0414	0.9715	0.5345	1	1.0289	0.0411028	linoleic acid
49	threonic acid	threonic acid	1.01683	1.14492	0.838251	0.5111	0.5985	0.546	0.0295	1	0.551867	-0.857608	threonic acid
50	cysteine-glycine	Cysteinylglycine	0.985157	1.084	0.930847	1.5622	1.2423	1.4092	0.0311	1	1.40457	0.490125	cysteine-glycine
51	D-Fructose	D-Fructose	0.951174	1.17519	0.873639	0.8434	0.9154	0.8075	0.2464	1	0.855433	-0.225273	D-Fructose
52	Lactose	Lactose	0.999893	1.10046	0.899647	0.7685	0.7959	0.7501	0.0524	1	0.7715	-0.374262	Lactose
53	Palmitoyl-CoA	Palmitoyl-CoA	0.965422	1.02015	1.01443	0.6432	0.6022	0.6445	0.0001	1	0.629967	-0.666653	Palmitoyl-CoA
54	D-Ribose	D-Ribose	1.07131	1.01859	0.910096	1.3297	1.5296	1.115	0.0984	1	1.32477	0.405738	D-Ribose
55	Phosphatidylcholine	Phosphatidylcholine	0.922844	1.04537	1.03179	1.0084	0.9848	0.9385	0.6393	1	0.977233	-0.033225	Phosphatidylcholine
56	Arachidonate	Arachidonate	0.963182	1.13687	0.899953	1.4428	1.5228	1.3583	0.0095	1	1.4413	0.527371	Arachidonate
57	Sphingosine	Sphingosine	0.899674	0.973834	1.12649	0.9118	1.0207	0.9865	0.7407	1	0.973	-0.0394883	Sphingosine
58	Ethanolamine phosphate	Ethanolamine phosphate	1.02665	1.03612	0.937228	1.3163	1.2876	1.2216	0.003	1	1.27517	0.350686	Ethanolamine phosphate
59	G1P	D-Glucose 1-phosphate	0.956143	1.06956	0.974294	0.6464	0.6665	0.6115	0.0035	1	0.641467	-0.640554	G1P
60	Glyoxylate	Glyoxylate	0.943598	1.05004	1.00636	0.942	0.9723	1.0281	0.6563	1	0.9808	-0.0279691	Glyoxylate

## Sheet: kegg
KEGG enrichment analysis of the significantly changed Metabolites
ID	Description	GeneRatio	BgRatio	RichFactor	FoldEnrichment	zScore	pvalue	p.adjust	qvalue	geneID	Count	Pathway	metabolite
Citrate cycle (TCA cycle)	Citrate cycle (TCA cycle)	8/29	20/3192	0.4	44.0276	18.4803	1.90149e-12	1.14089e-10	5.20407e-11	C00074/C00022/C00158/C00417/C00026/C00042/C00122/C00091	8	hsa00020	PEP/PYR/CIT/Aconitate/a-KG/Succinate/Fumarate/Succinyl-CoA
Glyoxylate and dicarboxylate metabolism	Glyoxylate and dicarboxylate metabolism	10/29	64/3192	0.15625	17.1983	12.5325	7.56491e-11	2.23189e-09	1.01806e-09	C00111/C00197/C00022/C00158/C00417/C00026/C00042/C00091/C00064/C00037	10	hsa00630	DHAP/3-PG/PYR/CIT/Aconitate/a-KG/Succinate/Succinyl-CoA/GLN/GLY
Glycolysis / Gluconeogenesis	Glycolysis / Gluconeogenesis	8/29	31/3192	0.258065	28.4049	14.6794	1.11595e-10	2.23189e-09	1.01806e-09	C00085/C00354/C00111/C00197/C00074/C00022/C00186/C00103	8	hsa00010	F6P/FBP/DHAP/3-PG/PEP/PYR/Lac/G1P
Alanine, aspartate and glutamate metabolism	Alanine, aspartate and glutamate metabolism	7/29	28/3192	0.25	27.5172	13.4928	2.44437e-09	3.66656e-08	1.67247e-08	C00022/C00158/C00026/C00042/C00122/C00049/C00064	7	hsa00250	PYR/CIT/a-KG/Succinate/Fumarate/ASP/GLN
Pentose phosphate pathway	Pentose phosphate pathway	7/29	37/3192	0.189189	20.8239	11.6119	2.01208e-08	2.41449e-07	1.10135e-07	C00085/C00354/C00197/C00022/C00345/C00117/C00231	7	hsa00030	F6P/FBP/3-PG/PYR/6PG/R5P/X5P
Nicotinate and nicotinamide metabolism	Nicotinate and nicotinamide metabolism	6/29	55/3192	0.109091	12.0075	7.88364	6.94087e-06	6.28117e-05	2.8651e-05	C00111/C00022/C00042/C00122/C00153/C00049	6	hsa00760	DHAP/PYR/Succinate/Fumarate/Nicotinamide/ASP
Pyruvate metabolism	Pyruvate metabolism	5/29	32/3192	0.15625	17.1983	8.81684	7.32803e-06	6.28117e-05	2.8651e-05	C00074/C00022/C00186/C00042/C00122	5	hsa00620	PEP/PYR/Lac/Succinate/Fumarate
Butanoate metabolism	Butanoate metabolism	5/29	47/3192	0.106383	11.7095	7.0814	5.07765e-05	0.000343619	0.000156738	C00022/C00026/C00042/C00122/C00091	5	hsa00650	PYR/a-KG/Succinate/Fumarate/Succinyl-CoA
Arginine biosynthesis	Arginine biosynthesis	4/29	24/3192	0.166667	18.3448	8.16575	5.15428e-05	0.000343619	0.000156738	C00026/C00122/C00049/C00064	4	hsa00220	a-KG/Fumarate/ASP/GLN
Pentose and glucuronate interconversions	Pentose and glucuronate interconversions	5/29	59/3192	0.0847458	9.32788	6.18149	0.000153619	0.000921716	0.000420432	C00111/C00022/C00231/C00026/C00103	5	hsa00040	DHAP/PYR/X5P/a-KG/G1P
D-Amino acid metabolism	D-Amino acid metabolism	5/29	69/3192	0.0724638	7.97601	5.60865	0.000323717	0.00176573	0.000805419	C00022/C00026/C00049/C00064/C00037	5	hsa00470	PYR/a-KG/ASP/GLN/GLY
Propanoate metabolism	Propanoate metabolism	4/29	42/3192	0.0952381	10.4828	5.92266	0.0004848	0.002424	0.00110568	C00111/C00186/C00042/C00091	4	hsa00640	DHAP/Lac/Succinate/Succinyl-CoA
Lipoic acid metabolism	Lipoic acid metabolism	4/29	44/3192	0.0909091	10.0063	5.75926	0.000580625	0.00267981	0.00122237	C00022/C00026/C00091/C00037	4	hsa00785	PYR/a-KG/Succinyl-CoA/GLY
Glycine, serine and threonine metabolism	Glycine, serine and threonine metabolism	4/29	48/3192	0.0833333	9.17241	5.46188	0.000811568	0.00347815	0.00158652	C00197/C00022/C00049/C00037	4	hsa00260	3-PG/PYR/ASP/GLY
Phenylalanine metabolism	Phenylalanine metabolism	4/29	49/3192	0.0816327	8.98522	5.39294	0.000878167	0.00351267	0.00160227	C00022/C00042/C00122/C00091	4	hsa00360	PYR/Succinate/Fumarate/Succinyl-CoA
Fructose and mannose metabolism	Fructose and mannose metabolism	4/29	55/3192	0.0727273	8.00502	5.01702	0.00136123	0.00510463	0.00232843	C00085/C00354/C00111/C00186	4	hsa00051	F6P/FBP/DHAP/Lac
Ascorbate and aldarate metabolism	Ascorbate and aldarate metabolism	4/29	57/3192	0.0701754	7.72414	4.9042	0.00155688	0.0051896	0.00236719	C00022/C00231/C00026/C01620	4	hsa00053	PYR/X5P/a-KG/threonic acid
Phosphonate and phosphinate metabolism	Phosphonate and phosphinate metabolism	4/29	57/3192	0.0701754	7.72414	4.9042	0.00155688	0.0051896	0.00236719	C00074/C00022/C00117/C00037	4	hsa00440	PEP/PYR/R5P/GLY
Starch and sucrose metabolism	Starch and sucrose metabolism	3/29	37/3192	0.0810811	8.92451	4.6418	0.00425841	0.0134476	0.00613399	C00092/C00085/C00103	3	hsa00500	G6P/F6P/G1P
Glycerolipid metabolism	Glycerolipid metabolism	3/29	38/3192	0.0789474	8.68966	4.56542	0.00459531	0.0137859	0.00628832	C00111/C00197/C00103	3	hsa00561	DHAP/3-PG/G1P
Oxidative phosphorylation	Oxidative phosphorylation	2/29	12/3192	0.166667	18.3448	5.76315	0.00497266	0.0142076	0.00648065	C00042/C00122	2	hsa00190	Succinate/Fumarate
Galactose metabolism	Galactose metabolism	3/29	46/3192	0.0652174	7.17841	4.041	0.00787565	0.021479	0.00979746	C00085/C00111/C00103	3	hsa00052	F6P/DHAP/G1P
Aminoacyl-tRNA biosynthesis	Aminoacyl-tRNA biosynthesis	3/29	52/3192	0.0576923	6.35013	3.72404	0.0110549	0.028839	0.0131546	C00049/C00064/C00037	3	hsa00970	ASP/GLN/GLY
Lysine degradation	Lysine degradation	3/29	56/3192	0.0535714	5.89655	3.53923	0.0135332	0.0338331	0.0154326	C00026/C00042/C00037	3	hsa00310	a-KG/Succinate/GLY
Taurine and hypotaurine metabolism	Taurine and hypotaurine metabolism	2/29	24/3192	0.0833333	9.17241	3.84748	0.0194396	0.0466549	0.0212812	C00022/C00026	2	hsa00430	PYR/a-KG
Cysteine and methionine metabolism	Cysteine and methionine metabolism	3/29	68/3192	0.0441176	4.85598	3.07714	0.0227495	0.0524989	0.0239469	C00197/C00022/C00049	3	hsa00270	3-PG/PYR/ASP
Linoleic acid metabolism	Linoleic acid metabolism	2/29	29/3192	0.0689655	7.59096	3.41359	0.0278075	0.0595874	0.0271802	C14766/C00219	2	hsa00591	9-OxoODE/Arachidonate
Vitamin B6 metabolism	Vitamin B6 metabolism	2/29	29/3192	0.0689655	7.59096	3.41359	0.0278075	0.0595874	0.0271802	C00117/C00064	2	hsa00750	R5P/GLN
Pantothenate and CoA biosynthesis	Pantothenate and CoA biosynthesis	2/29	30/3192	0.0666667	7.33793	3.33918	0.0296278	0.0612989	0.0279609	C00022/C00049	2	hsa00770	PYR/ASP
Thiamine metabolism	Thiamine metabolism	2/29	31/3192	0.0645161	7.10122	3.26812	0.0314949	0.0629151	0.0286981	C00022/C00037	2	hsa00730	PYR/GLY
Tyrosine metabolism	Tyrosine metabolism	3/29	78/3192	0.0384615	4.23342	2.76798	0.0325061	0.0629151	0.0286981	C00022/C00042/C00122	3	hsa00350	PYR/Succinate/Fumarate
Phenylalanine, tyrosine and tryptophan biosynthesis	Phenylalanine, tyrosine and tryptophan biosynthesis	2/29	35/3192	0.0571429	6.28966	3.01257	0.0394115	0.0716574	0.0326858	C00354/C00074	2	hsa00400	FBP/PEP
Sphingolipid metabolism	Sphingolipid metabolism	2/29	35/3192	0.0571429	6.28966	3.01257	0.0394115	0.0716574	0.0326858	C00154/C00346	2	hsa00600	Palmitoyl-CoA/Ethanolamine phosphate
Glutathione metabolism	Glutathione metabolism	2/29	38/3192	0.0526316	5.7931	2.84571	0.0457947	0.0808141	0.0368626	C00037/C01419	2	hsa00480	GLY/cysteine-glycine
Purine metabolism	Purine metabolism	3/29	101/3192	0.029703	3.26938	2.21886	0.0619904	0.10339	0.0471604	C00117/C00064/C00037	3	hsa00230	R5P/GLN/GLY
Glycosylphosphatidylinositol (GPI)-anchor biosynthesis	Glycosylphosphatidylinositol (GPI)-anchor biosynthesis	2/29	45/3192	0.0444444	4.89195	2.51732	0.0620341	0.10339	0.0471604	C00154/C00346	2	hsa00563	Palmitoyl-CoA/Ethanolamine phosphate
Histidine metabolism	Histidine metabolism	2/29	47/3192	0.0425532	4.68379	2.43582	0.0669907	0.105775	0.0482482	C00026/C00049	2	hsa00340	a-KG/ASP
Inositol phosphate metabolism	Inositol phosphate metabolism	2/29	47/3192	0.0425532	4.68379	2.43582	0.0669907	0.105775	0.0482482	C00092/C00111	2	hsa00562	G6P/DHAP
Glycerophospholipid metabolism	Glycerophospholipid metabolism	2/29	56/3192	0.0357143	3.93103	2.11855	0.0908128	0.139712	0.0637283	C00111/C00346	2	hsa00564	DHAP/Ethanolamine phosphate
Amino sugar and nucleotide sugar metabolism	Amino sugar and nucleotide sugar metabolism	2/29	73/3192	0.0273973	3.01559	1.66789	0.141197	0.211216	0.0963442	C00085/C00103	2	hsa00520	F6P/G1P
Biosynthesis of unsaturated fatty acids	Biosynthesis of unsaturated fatty acids	2/29	74/3192	0.027027	2.97484	1.64559	0.144331	0.211216	0.0963442	C00154/C00219	2	hsa01040	Palmitoyl-CoA/Arachidonate
Nitrogen metabolism	Nitrogen metabolism	1/29	20/3192	0.05	5.50345	1.93422	0.167301	0.239001	0.109018	C00064	1	hsa00910	GLN
Valine, leucine and isoleucine biosynthesis	Valine, leucine and isoleucine biosynthesis	1/29	23/3192	0.0434783	4.78561	1.74442	0.189938	0.26503	0.120891	C00022	1	hsa00290	PYR
One carbon pool by folate	One carbon pool by folate	1/29	26/3192	0.0384615	4.23342	1.58492	0.211981	0.289066	0.131854	C00037	1	hsa00670	GLY
beta-Alanine metabolism	beta-Alanine metabolism	1/29	32/3192	0.03125	3.43966	1.32792	0.254343	0.339124	0.154688	C00049	1	hsa00410	ASP
Fatty acid elongation	Fatty acid elongation	1/29	40/3192	0.025	2.75172	1.06737	0.307418	0.40098	0.182903	C00154	1	hsa00062	Palmitoyl-CoA
Valine, leucine and isoleucine degradation	Valine, leucine and isoleucine degradation	1/29	42/3192	0.0238095	2.62069	1.01224	0.320106	0.408645	0.1864	C00091	1	hsa00280	Succinyl-CoA
Sulfur metabolism	Sulfur metabolism	1/29	44/3192	0.0227273	2.50157	0.960211	0.332569	0.415711	0.189622	C00042	1	hsa00920	Succinate
Primary bile acid biosynthesis	Primary bile acid biosynthesis	1/29	47/3192	0.0212766	2.34189	0.887298	0.35085	0.421021	0.192044	C00037	1	hsa00120	GLY
Terpenoid backbone biosynthesis	Terpenoid backbone biosynthesis	1/29	47/3192	0.0212766	2.34189	0.887298	0.35085	0.421021	0.192044	C00022	1	hsa00900	PYR
Fatty acid degradation	Fatty acid degradation	1/29	50/3192	0.02	2.20138	0.819738	0.368648	0.433704	0.19783	C00154	1	hsa00071	Palmitoyl-CoA
Fatty acid biosynthesis	Fatty acid biosynthesis	1/29	58/3192	0.0172414	1.89774	0.660584	0.413837	0.468494	0.213699	C00154	1	hsa00061	Palmitoyl-CoA
Folate biosynthesis	Folate biosynthesis	1/29	58/3192	0.0172414	1.89774	0.660584	0.413837	0.468494	0.213699	C00156	1	hsa00790	benzoic acid
Pyrimidine metabolism	Pyrimidine metabolism	1/29	66/3192	0.0151515	1.66771	0.524782	0.455894	0.506549	0.231058	C00064	1	hsa00240	GLN
Arginine and proline metabolism	Arginine and proline metabolism	1/29	71/3192	0.0140845	1.55027	0.44892	0.480684	0.524383	0.239192	C00022	1	hsa00330	PYR
Ubiquinone and other terpenoid-quinone biosynthesis	Ubiquinone and other terpenoid-quinone biosynthesis	1/29	74/3192	0.0135135	1.48742	0.406156	0.495031	0.53039	0.241932	C00156	1	hsa00130	benzoic acid
Arachidonic acid metabolism	Arachidonic acid metabolism	1/29	79/3192	0.0126582	1.39328	0.338873	0.518096	0.545208	0.248691	C00219	1	hsa00590	Arachidonate
Neomycin, kanamycin and gentamicin biosynthesis	Neomycin, kanamycin and gentamicin biosynthesis	1/29	81/3192	0.0123457	1.35888	0.31322	0.527034	0.545208	0.248691	C00092	1	hsa00524	G6P
Biosynthesis of various nucleotide sugars	Biosynthesis of various nucleotide sugars	1/29	125/3192	0.008	0.880552	-0.130434	0.687672	0.699328	0.318992	C00103	1	hsa00541	G1P
Porphyrin metabolism	Porphyrin metabolism	1/29	148/3192	0.00675676	0.743709	-0.305671	0.749176	0.749176	0.341729	C00037	1	hsa00860	GLY
